# Supplementary material for: Genetic Characteristics According to Subgroup of Acute Myeloid Leukemia with Myelodysplasia-Related Changes
Source: J Clin Med. 2022 Apr 23;11(9):2378. doi: 10.3390/jcm11092378 (PMC9105081; doi:10.3390/jcm11092378)
Supplement: Supplementary file 1 [file jcm-11-02378-s001.zip]

Archive with 1 entries (1 files):
- jcm-1597592-supplementary.pdf
